# Supplementary material for: Research on creep characteristics of double fractured rock under freeze-thaw action
Source: PLoS One. 2025 May 14;20(5):e0320194. doi: 10.1371/journal.pone.0320194 (PMC12077704; doi:10.1371/journal.pone.0320194)
Supplement: S1 data — (ZIP) [file pone.0320194.s001.zip]

Archive with 2 entries (2 files):
- Raw_data.zip
- README.md
