# Supplementary material for: Research on creep characteristics of double fractured rock under freeze-thaw action
Source: PLoS One. 2025 May 14;20(5):e0320194. doi: 10.1371/journal.pone.0320194 (PMC12077704; doi:10.1371/journal.pone.0320194)
Supplement: S1 data — (ZIP) [file pone.0320194.s001.zip › README.md]

# Creep of fractured rock

[https://doi.org/10.5061/dryad.9zw3r22rg](https://doi.org/10.5061/dryad.9zw3r22rg)

## Description of the data and file structure

---

# README - Freeze-Thaw Creep Performance of Fractured Rocks Dataset

## Overview

This dataset contains experimental data on the **creep performance of fractured rocks** subjected to **freeze-thaw cycles**. The study aims to understand the mechanical behavior, deformation characteristics, and crack propagation of fractured rocks under cyclic freeze-thaw conditions. This dataset can be used for research in geomechanics, rock engineering, and related fields, especially for applications in geological engineering, tunneling, and natural disaster prevention.

## Dataset Contents

The dataset includes time-series measurements and experimental observations from laboratory tests on fractured rock specimens exposed to freeze-thaw cycles. The data collected include:

* **Strain data**: Measured using strain gauges attached to the specimen to record deformation during the creep test.
* **Stress data**: Applied axial stress measured at each time step.
* **Temperature data**: Temperature inside the specimen during each freeze-thaw cycle.
* **Crack propagation data**: Digital images and crack length measurements obtained from image analysis during the experiment.

### Key Data Columns in `freeze_thaw_creep_data.csv`:

1. **Time (s)**: Time of measurement in seconds.
2. **Applied Stress (MPa)**: The applied axial stress during the test.
3. **Strain (%)**: The deformation measured from the strain gauges.
4. **Temperature (°C)**: Temperature inside the rock specimen during the freeze-thaw cycle.
5. **Crack Length (mm)**: The length of the crack measured from digital images at each cycle.
6. **Cycle Number**: The number of freeze-thaw cycles undergone.

### Metadata Columns in `metadata.csv`:

1. **Sample ID**: Unique identifier for each rock sample.
2. **Material Type**: Type of rock used in the experiment (e.g., granite, sandstone).
3. **Loading Condition**: Description of applied stress conditions (e.g., constant stress, incremental stress).
4. **Freeze-Thaw Cycles**: Number of freeze-thaw cycles applied to the sample.
5. **Cycle Duration**: Duration of one freeze-thaw cycle in hours/days.

## Methods

### Data Collection

The data was collected from laboratory experiments where fractured rock specimens were subjected to freeze-thaw cycles under controlled conditions. The rock samples were prepared by cutting them into cylindrical or prismatic shapes, with natural fractures introduced to simulate real-world geological conditions. The freeze-thaw cycle involved:

* Freezing at -20°C for 0°C .
* Thawing at 0°C for 20°C.

During each cycle, the rock specimens were subjected to a constant or incremental axial stress, and various measurements were taken, including strain, temperature, and crack length.

### Data Processing

The raw data was processed to extract meaningful creep and deformation metrics:

* **Strain and Stress Data**: Raw measurements were filtered and normalized to compute creep deformation under applied stress.
* **Crack Propagation**: Image analysis was used to quantify the crack growth throughout the freeze-thaw cycles.
* **Statistical Analysis**: Regression analysis and variance analysis were performed to understand the relationship between applied stress, freeze-thaw cycles, and rock deformation.

## Potential Applications

* **Geotechnical Engineering**: Understanding the behavior of fractured rocks under freeze-thaw conditions for construction in cold regions.
* **Tunneling and Mining**: Assessing the long-term stability of rock masses subjected to freeze-thaw cycles.
* **Disaster Prevention**: Helping to predict and prevent rock mass failure in freeze-thaw environments, such as landslides or tunnel collapses.

## Citation

If you use this dataset in your research, please cite it as:

> \[dengke], Freeze-Thaw Creep Performance of Fractured Rocks Dataset, Dryad].

## License

This dataset is provided under the [specify license, e.g., Creative Commons Attribution 4.0 International License]. Please ensure proper attribution and comply with the terms of use when sharing or using the data.

## Contact

For any questions or issues regarding the dataset, please contact:

* **Your Name**\
  \[Xi 'an University of Science and Technology]\
  \[[24104053001@stu.xust.edu.cn](mailto:24104053001@stu.xust.edu.cn)]

---

This README provides clear instructions on the dataset structure, usage, methods, and applications, helping users understand the content and how to utilize it for their research.
### Files and variables

#### File: Raw\_data.zip

**Description:**

This dataset contains experimental data on the **creep performance of fractured rocks** subjected to **freeze-thaw cycles**. The primary objective of the study was to investigate the mechanical behavior, deformation characteristics, and crack propagation of fractured rock specimens under controlled freeze-thaw conditions, which are common in cold regions and can significantly influence the stability of rock masses.

The experiments were conducted in a laboratory setting, where rock samples were subjected to multiple freeze-thaw cycles while being loaded with axial stress. The dataset includes time-series measurements of stress, strain, temperature, and crack length, as well as visual documentation of crack growth during the experiments. This data is valuable for understanding how freeze-thaw conditions affect the long-term creep and stability of fractured rocks.

The data is organized into several files, including experimental data, metadata describing the experimental conditions, and images of the crack propagation in the rock samples. The dataset can be used for various applications in geomechanics, geotechnical engineering, and natural hazard assessment, particularly in the study of rock stability under freeze-thaw conditions in tunnels, slopes, and other geotechnical infrastructure.

Researchers can use this dataset to:

* Analyze the relationship between freeze-thaw cycles and rock deformation.
* Study the impact of axial stress on the creep behavior of fractured rocks.
* Investigate crack growth and propagation in fractured rock under cyclic thermal loading.
* Develop models to predict the long-term behavior of rock masses in cold regions.

This dataset provides critical insights into the behavior of fractured rocks in cold climates and offers a foundation for further research into the engineering challenges posed by freeze-thaw conditions.
## Code/software

excel
## Access information

Other publicly accessible locations of the data:

* This dataset may also be made available through other platforms upon request or in future releases.     Please contact the author for more information on accessing the data from alternative locations.

Data was derived from the following sources:

* Laboratory-based experiments on rock deformation under freeze-thaw conditions.

  Existing literature on freeze-thaw cycles and rock mechanical properties .

  Previous studies on creep and crack propagation in fractured rocks in cold environments.

  All data in this dataset was derived directly from these experiments and is presented as raw measurements, along with processed and analyzed results.
